# Supplementary material for: First report of Dicopus longipes (Subba Rao) (Hymenoptera: Chalcidoidea) from India with new distribution data on some species
Source: Biodivers Data J. 2015 Mar 10;(3):e4692. doi: 10.3897/BDJ.3.e4692 (PMC4355647; doi:10.3897/BDJ.3.e4692)
Supplement: XML Treatment for Dicopus longipes [file BDJ.3.e4692-treatment6.xml]

<!DOCTYPE tp:taxon-treatment
  PUBLIC "-//TaxonX//DTD Taxonomic Treatment Publishing DTD v0 20100105//EN" "tax-treatment-NSO.dtd">
<tp:taxon-treatment xmlns:tp="http://www.plazi.org/taxpub"><tp:treatment-meta><mixed-citation publication-type="journal"><person-group><name><surname>Rameshkumar</surname><given-names>A.</given-names></name><name><surname>Poorani</surname><given-names>J.</given-names></name><name><surname>Anjana</surname><given-names>M.</given-names></name></person-group><article-title>First report of <italic><tp:taxon-name><tp:taxon-name-part taxon-name-part-type="genus">Dicopus</tp:taxon-name-part> <tp:taxon-name-part taxon-name-part-type="species">longipes</tp:taxon-name-part></tp:taxon-name></italic> (Subba Rao) (<tp:taxon-name><tp:taxon-name-part taxon-name-part-type="order">Hymenoptera</tp:taxon-name-part></tp:taxon-name>: <tp:taxon-name><tp:taxon-name-part taxon-name-part-type="superfamily">Chalcidoidea</tp:taxon-name-part></tp:taxon-name>) from India with new distribution data on some species</article-title><source>Biodivers Data J</source><day>10</day><month>3</month><year>2015</year><volume>2015</volume><issue>3</issue><pub-id pub-id-type="doi">10.3897/BDJ.3.e4692</pub-id></mixed-citation></tp:treatment-meta><tp:nomenclature><tp:taxon-name><tp:taxon-name-part taxon-name-part-type="genus">Dicopus</tp:taxon-name-part> <tp:taxon-name-part taxon-name-part-type="species">longipes</tp:taxon-name-part></tp:taxon-name><tp:taxon-authority>(Subba Rao)</tp:taxon-authority></tp:nomenclature><tp:treatment-sec sec-type="materials"><title>Materials</title><list list-type="alpha-lower" list-content="occurrences"><list-item><p><bold>Type status:</bold> <named-content xmlns:xlink="http://www.w3.org/1999/xlink" content-type="dwc:typeStatus" xlink:type="simple">Other material</named-content>. <bold>Occurrence:</bold> recordedBy: <named-content xmlns:xlink="http://www.w3.org/1999/xlink" content-type="dwc:recordedBy" xlink:type="simple">A Rameshkumar</named-content>; individualCount: <named-content xmlns:xlink="http://www.w3.org/1999/xlink" content-type="dwc:individualCount" xlink:type="simple">1</named-content>; sex: <named-content xmlns:xlink="http://www.w3.org/1999/xlink" content-type="dwc:sex" xlink:type="simple">Female</named-content>; lifeStage: <named-content xmlns:xlink="http://www.w3.org/1999/xlink" content-type="dwc:lifeStage" xlink:type="simple">Adult</named-content>; <bold>Location:</bold> continent: <named-content xmlns:xlink="http://www.w3.org/1999/xlink" content-type="dwc:continent" xlink:type="simple">Asia</named-content>; country: <named-content xmlns:xlink="http://www.w3.org/1999/xlink" content-type="dwc:country" xlink:type="simple">India</named-content>; countryCode: <named-content xmlns:xlink="http://www.w3.org/1999/xlink" content-type="dwc:countryCode" xlink:type="simple">IND</named-content>; stateProvince: <named-content xmlns:xlink="http://www.w3.org/1999/xlink" content-type="dwc:stateProvince" xlink:type="simple">Kerala</named-content>; municipality: <named-content xmlns:xlink="http://www.w3.org/1999/xlink" content-type="dwc:municipality" xlink:type="simple">Palakkad</named-content>; locality: <named-content xmlns:xlink="http://www.w3.org/1999/xlink" content-type="dwc:locality" xlink:type="simple">RARS campus</named-content>; <bold>Identification:</bold> identificationID: <named-content xmlns:xlink="http://www.w3.org/1999/xlink" content-type="dwc:identificationID" xlink:type="simple">A Rameshkumar</named-content>; <bold>Event:</bold> samplingProtocol: <named-content xmlns:xlink="http://www.w3.org/1999/xlink" content-type="dwc:samplingProtocol" xlink:type="simple">Yellow pan trap</named-content>; eventDate: <named-content xmlns:xlink="http://www.w3.org/1999/xlink" content-type="dwc:eventDate" xlink:type="simple">2014-01-25</named-content>; habitat: <named-content xmlns:xlink="http://www.w3.org/1999/xlink" content-type="dwc:habitat" xlink:type="simple">Paddy field</named-content>; <bold>Record Level:</bold> institutionID: <named-content xmlns:xlink="http://www.w3.org/1999/xlink" content-type="dwc:institutionID" xlink:type="simple">ICAR-National Bureau of Agricultural Insect Resources, Bangalore</named-content>; institutionCode: <named-content xmlns:xlink="http://www.w3.org/1999/xlink" content-type="dwc:institutionCode" xlink:type="simple">ICAR-NBAIR</named-content></p></list-item></list></tp:treatment-sec><tp:treatment-sec sec-type="Diagnosis"><title>Diagnosis</title><p><italic><tp:taxon-name><tp:taxon-name-part taxon-name-part-type="genus">Dicopus</tp:taxon-name-part> <tp:taxon-name-part taxon-name-part-type="species">longipes</tp:taxon-name-part></tp:taxon-name></italic> (Fig. <xref ref-type="fig" rid="F1225186">6</xref>​​) differs from <italic><tp:taxon-name><tp:taxon-name-part taxon-name-part-type="genus">D.</tp:taxon-name-part> <tp:taxon-name-part taxon-name-part-type="species">noyesi</tp:taxon-name-part></tp:taxon-name></italic> Manickavasagam by the following features: antennal scape uniformly slender (distinctly bulging subapically in <italic><tp:taxon-name><tp:taxon-name-part taxon-name-part-type="genus">D.</tp:taxon-name-part> <tp:taxon-name-part taxon-name-part-type="species">noyesi</tp:taxon-name-part></tp:taxon-name></italic>), F1 almost as long as F2 (distinctly shorter in <italic><tp:taxon-name><tp:taxon-name-part taxon-name-part-type="genus">D.</tp:taxon-name-part> <tp:taxon-name-part taxon-name-part-type="species">noyesi</tp:taxon-name-part></tp:taxon-name></italic>), F6 and F7 slightly bottle shaped, the apex of each segment shorter and wider (F5 to F7 bottle-neck shaped, the apex of each segment distinctly long and narrow in <italic>​D. noyesi</italic>).</p></tp:treatment-sec><tp:treatment-sec sec-type="Distribution"><title>Distribution</title><p><bold>​</bold> Malaysia (<xref ref-type="bibr" rid="B1183672">Subba Rao 1984</xref>); India (Kerala). <xref ref-type="bibr" rid="B1259786">Pricop and Andriescu (2011)</xref> have mentioned that <italic><tp:taxon-name><tp:taxon-name-part taxon-name-part-type="genus">D.</tp:taxon-name-part> <tp:taxon-name-part taxon-name-part-type="species">longipes</tp:taxon-name-part></tp:taxon-name></italic> is known from India, but it appears to be incorrect. After <xref ref-type="bibr" rid="B1183672">Subba Rao (1984)</xref> described it from Malaysia-Sabah under <italic><tp:taxon-name><tp:taxon-name-part taxon-name-part-type="genus">Kubja</tp:taxon-name-part></tp:taxon-name></italic>, the only subsequent reference to this species was by <xref ref-type="bibr" rid="B1259796">Huber (2009)</xref> when he synonymised <italic><tp:taxon-name><tp:taxon-name-part taxon-name-part-type="genus">Kubja</tp:taxon-name-part></tp:taxon-name></italic> with <italic><tp:taxon-name><tp:taxon-name-part taxon-name-part-type="genus">Dicopus</tp:taxon-name-part></tp:taxon-name></italic>.</p></tp:treatment-sec><tp:treatment-sec><!--Section generated to contain objects referenced in tp:taxon-treatment.--><fig id="F1225186" position="float" orientation="portrait"><label>Figure 6.</label><caption><p><italic><tp:taxon-name><tp:taxon-name-part taxon-name-part-type="genus">Dicopus</tp:taxon-name-part> <tp:taxon-name-part taxon-name-part-type="species">longipes</tp:taxon-name-part></tp:taxon-name></italic>, lateral view.</p></caption><graphic xmlns:xlink="http://www.w3.org/1999/xlink" xlink:href="biodiversity_data_journal-3-e4692-g006.jpg" position="float" id="oo_37955.jpg" orientation="portrait" xlink:type="simple"/></fig></tp:treatment-sec><ref-list><ref id="B1183672"><element-citation xmlns:xlink="http://www.w3.org/1999/xlink" publication-type="article" xlink:type="simple"><person-group person-group-type="author"><name name-style="western"><surname>Subba Rao</surname><given-names>B. R</given-names></name></person-group><year>1984</year><article-title>Description of new species of Oriental <tp:taxon-name><tp:taxon-name-part taxon-name-part-type="family">Mymaridae</tp:taxon-name-part></tp:taxon-name> and <tp:taxon-name><tp:taxon-name-part taxon-name-part-type="family">Aphelinidae</tp:taxon-name-part></tp:taxon-name> (<tp:taxon-name><tp:taxon-name-part taxon-name-part-type="order">Hymenoptera</tp:taxon-name-part></tp:taxon-name>: <tp:taxon-name><tp:taxon-name-part taxon-name-part-type="superfamily">Chalcidoidea</tp:taxon-name-part></tp:taxon-name>)</article-title><source>Proceedings of the Indian Academy of Sciences (Animal Sciences)</source><volume>93</volume><fpage>253</fpage></element-citation></ref><ref id="B1259786"><element-citation xmlns:xlink="http://www.w3.org/1999/xlink" publication-type="article" xlink:type="simple"><person-group person-group-type="author"><name name-style="western"><surname>Pricop</surname><given-names>E.</given-names></name><name name-style="western"><surname>Andriescu</surname><given-names>I</given-names></name></person-group><year>2011</year><article-title><italic><tp:taxon-name><tp:taxon-name-part taxon-name-part-type="genus">Dicopus</tp:taxon-name-part> <tp:taxon-name-part taxon-name-part-type="species">minutissimus</tp:taxon-name-part></tp:taxon-name></italic> Enock (<tp:taxon-name><tp:taxon-name-part taxon-name-part-type="order">Hymenoptera</tp:taxon-name-part></tp:taxon-name>: <tp:taxon-name><tp:taxon-name-part taxon-name-part-type="family">Mymaridae</tp:taxon-name-part></tp:taxon-name>), representative of a genus and species new to Romania, with notes on other species.</article-title><source>North-Western Journal of Zoology</source><volume>7</volume><issue>2</issue><fpage>198</fpage><lpage>203</lpage><comment content-type="language">English</comment></element-citation></ref><ref id="B1259796"><element-citation xmlns:xlink="http://www.w3.org/1999/xlink" publication-type="article" xlink:type="simple"><person-group person-group-type="author"><name name-style="western"><surname>Huber</surname><given-names>J. T.</given-names></name></person-group><year>2009</year><article-title>The genus <italic><tp:taxon-name><tp:taxon-name-part taxon-name-part-type="genus">Dicopomorpha</tp:taxon-name-part></tp:taxon-name></italic> (<tp:taxon-name><tp:taxon-name-part taxon-name-part-type="order">Hymenoptera</tp:taxon-name-part></tp:taxon-name>, <tp:taxon-name><tp:taxon-name-part taxon-name-part-type="family">Mymaridae</tp:taxon-name-part></tp:taxon-name>) in Africa and a key to <italic><tp:taxon-name><tp:taxon-name-part taxon-name-part-type="genus">Alaptus</tp:taxon-name-part></tp:taxon-name></italic>-group genera</article-title><source>Zookeys</source><volume>20</volume><fpage>233</fpage><lpage>244</lpage><pub-id pub-id-type="doi">10.3897/zookeys.20.116</pub-id></element-citation></ref></ref-list></tp:taxon-treatment>
