# Supplementary material for: First report of Dicopus longipes (Subba Rao) (Hymenoptera: Chalcidoidea) from India with new distribution data on some species
Source: Biodivers Data J. 2015 Mar 10;(3):e4692. doi: 10.3897/BDJ.3.e4692 (PMC4355647; doi:10.3897/BDJ.3.e4692)
Supplement: XML Treatment for Kikiki huna [file BDJ.3.e4692-treatment12.xml]

<!DOCTYPE tp:taxon-treatment
  PUBLIC "-//TaxonX//DTD Taxonomic Treatment Publishing DTD v0 20100105//EN" "tax-treatment-NSO.dtd">
<tp:taxon-treatment xmlns:tp="http://www.plazi.org/taxpub"><tp:treatment-meta><mixed-citation publication-type="journal"><person-group><name><surname>Rameshkumar</surname><given-names>A.</given-names></name><name><surname>Poorani</surname><given-names>J.</given-names></name><name><surname>Anjana</surname><given-names>M.</given-names></name></person-group><article-title>First report of <italic><tp:taxon-name><tp:taxon-name-part taxon-name-part-type="genus">Dicopus</tp:taxon-name-part> <tp:taxon-name-part taxon-name-part-type="species">longipes</tp:taxon-name-part></tp:taxon-name></italic> (Subba Rao) (<tp:taxon-name><tp:taxon-name-part taxon-name-part-type="order">Hymenoptera</tp:taxon-name-part></tp:taxon-name>: <tp:taxon-name><tp:taxon-name-part taxon-name-part-type="superfamily">Chalcidoidea</tp:taxon-name-part></tp:taxon-name>) from India with new distribution data on some species</article-title><source>Biodivers Data J</source><day>10</day><month>3</month><year>2015</year><volume>2015</volume><issue>3</issue><pub-id pub-id-type="doi">10.3897/BDJ.3.e4692</pub-id></mixed-citation></tp:treatment-meta><tp:nomenclature><tp:taxon-name><tp:taxon-name-part taxon-name-part-type="genus">Kikiki</tp:taxon-name-part> <tp:taxon-name-part taxon-name-part-type="species">huna</tp:taxon-name-part></tp:taxon-name><tp:taxon-authority>Huber</tp:taxon-authority></tp:nomenclature><tp:treatment-sec sec-type="materials"><title>Materials</title><list list-type="alpha-lower" list-content="occurrences"><list-item><p><bold>Type status:</bold> <named-content xmlns:xlink="http://www.w3.org/1999/xlink" content-type="dwc:typeStatus" xlink:type="simple">Other material</named-content>. <bold>Occurrence:</bold> recordedBy: <named-content xmlns:xlink="http://www.w3.org/1999/xlink" content-type="dwc:recordedBy" xlink:type="simple">A Rameshkumar</named-content>; individualCount: <named-content xmlns:xlink="http://www.w3.org/1999/xlink" content-type="dwc:individualCount" xlink:type="simple">24</named-content>; sex: <named-content xmlns:xlink="http://www.w3.org/1999/xlink" content-type="dwc:sex" xlink:type="simple">females</named-content>; lifeStage: <named-content xmlns:xlink="http://www.w3.org/1999/xlink" content-type="dwc:lifeStage" xlink:type="simple">Adult</named-content>; <bold>Location:</bold> continent: <named-content xmlns:xlink="http://www.w3.org/1999/xlink" content-type="dwc:continent" xlink:type="simple">Asia</named-content>; country: <named-content xmlns:xlink="http://www.w3.org/1999/xlink" content-type="dwc:country" xlink:type="simple">India</named-content>; countryCode: <named-content xmlns:xlink="http://www.w3.org/1999/xlink" content-type="dwc:countryCode" xlink:type="simple">IND</named-content>; stateProvince: <named-content xmlns:xlink="http://www.w3.org/1999/xlink" content-type="dwc:stateProvince" xlink:type="simple">Tamil Nadu</named-content>; municipality: <named-content xmlns:xlink="http://www.w3.org/1999/xlink" content-type="dwc:municipality" xlink:type="simple">Salem</named-content>; locality: <named-content xmlns:xlink="http://www.w3.org/1999/xlink" content-type="dwc:locality" xlink:type="simple">Yercaud</named-content>; <bold>Identification:</bold> identifiedBy: <named-content xmlns:xlink="http://www.w3.org/1999/xlink" content-type="dwc:identifiedBy" xlink:type="simple">A Rameshkumar</named-content>; <bold>Event:</bold> samplingProtocol: <named-content xmlns:xlink="http://www.w3.org/1999/xlink" content-type="dwc:samplingProtocol" xlink:type="simple">Yellow pan trap</named-content>; eventDate: <named-content xmlns:xlink="http://www.w3.org/1999/xlink" content-type="dwc:eventDate" xlink:type="simple">2014-08-06</named-content>; habitat: <named-content xmlns:xlink="http://www.w3.org/1999/xlink" content-type="dwc:habitat" xlink:type="simple">Weedy field</named-content>; <bold>Record Level:</bold> institutionID: <named-content xmlns:xlink="http://www.w3.org/1999/xlink" content-type="dwc:institutionID" xlink:type="simple">ICAR-National Bureau of Agricultural Insect Resources</named-content>; institutionCode: <named-content xmlns:xlink="http://www.w3.org/1999/xlink" content-type="dwc:institutionCode" xlink:type="simple">ICAR-NBAIR</named-content></p></list-item></list></tp:treatment-sec><tp:treatment-sec sec-type="Distribution"><title>Distribution</title><p>Costa Rica, Hawaiian Islands, Trinidad and Tobago (<xref ref-type="bibr" rid="B1183573">Huber and Noyes 2013</xref>); Argentina (<xref ref-type="bibr" rid="B1259806">Triapitsyn 2013</xref>​); India (Tamil Nadu).</p></tp:treatment-sec><tp:treatment-sec sec-type="Taxon discussion"><title>Taxon discussion</title><p><italic><tp:taxon-name><tp:taxon-name-part taxon-name-part-type="genus">Kikiki</tp:taxon-name-part></tp:taxon-name></italic> is unique among <tp:taxon-name><tp:taxon-name-part taxon-name-part-type="family">Mymaridae</tp:taxon-name-part></tp:taxon-name> in having 4-segmented funicle, 2-segmented clava and 3-segemented tarsi. Only the type species, <italic><tp:taxon-name><tp:taxon-name-part taxon-name-part-type="genus">K.</tp:taxon-name-part> <tp:taxon-name-part taxon-name-part-type="species">huna</tp:taxon-name-part></tp:taxon-name></italic> Huber (Fig. <xref ref-type="fig" rid="F1192456">12</xref>), is known so far. In India, <italic><tp:taxon-name><tp:taxon-name-part taxon-name-part-type="genus">Kikiki</tp:taxon-name-part></tp:taxon-name></italic> was first recorded by <xref ref-type="bibr" rid="B1188622">Manickavasagam and Palanivel (2013)</xref> from Tamil Nadu, but they did not confirm the species identity. The size of <italic><tp:taxon-name><tp:taxon-name-part taxon-name-part-type="genus">K.</tp:taxon-name-part> <tp:taxon-name-part taxon-name-part-type="species">huna</tp:taxon-name-part></tp:taxon-name></italic> ranges from 150 to 170 µm and it holds the record for being the smallest winged insect known at present (<xref ref-type="bibr" rid="B1183573">Huber and Noyes 2013</xref>).</p></tp:treatment-sec><tp:treatment-sec><!--Section generated to contain objects referenced in tp:taxon-treatment.--><fig-group id="F1192456" position="float" orientation="portrait"><caption><p><italic><tp:taxon-name><tp:taxon-name-part taxon-name-part-type="genus">Kikiki</tp:taxon-name-part> <tp:taxon-name-part taxon-name-part-type="species">huna</tp:taxon-name-part></tp:taxon-name></italic>: Lateral and dorsal view.</p></caption><fig id="F1192469" position="float" orientation="portrait"><label>Figure 12a.</label><caption><p>Female, lateral view</p></caption><graphic xmlns:xlink="http://www.w3.org/1999/xlink" xlink:href="biodiversity_data_journal-3-e4692-g012_a.jpg" xlink:type="simple" position="float" orientation="portrait" id="oo_36482.jpg"/></fig><fig id="F1192470" position="float" orientation="portrait"><label>Figure 12b.</label><caption><p>Female, dorsal view</p></caption><graphic xmlns:xlink="http://www.w3.org/1999/xlink" xlink:href="biodiversity_data_journal-3-e4692-g012_b.jpg" xlink:type="simple" position="float" orientation="portrait" id="oo_36483.jpg"/></fig></fig-group></tp:treatment-sec><ref-list><ref id="B1183573"><element-citation xmlns:xlink="http://www.w3.org/1999/xlink" publication-type="article" xlink:type="simple"><person-group person-group-type="author"><name name-style="western"><surname>Huber</surname><given-names>J. T.</given-names></name><name name-style="western"><surname>Noyes</surname><given-names>J. S.</given-names></name></person-group><year>2013</year><article-title>A new genus and species of fairyfly, <italic><tp:taxon-name><tp:taxon-name-part taxon-name-part-type="genus">Tinkerbella</tp:taxon-name-part></tp:taxon-name></italic> nana (<tp:taxon-name><tp:taxon-name-part taxon-name-part-type="order">Hymenoptera</tp:taxon-name-part></tp:taxon-name>, <tp:taxon-name><tp:taxon-name-part taxon-name-part-type="family">Mymaridae</tp:taxon-name-part></tp:taxon-name>), with comments on its sister genus <italic><tp:taxon-name><tp:taxon-name-part taxon-name-part-type="genus">Kikiki</tp:taxon-name-part></tp:taxon-name></italic>, and discussion on small size limits in arthropods</article-title><source>Journal of <tp:taxon-name><tp:taxon-name-part taxon-name-part-type="order">Hymenoptera</tp:taxon-name-part></tp:taxon-name> Research</source><volume>32</volume><fpage>17</fpage><lpage>44</lpage><pub-id pub-id-type="doi">10.3897/jhr.32.4663</pub-id></element-citation></ref><ref id="B1259806"><element-citation xmlns:xlink="http://www.w3.org/1999/xlink" publication-type="article" xlink:type="simple"><person-group person-group-type="author"><name name-style="western"><surname>Triapitsyn</surname><given-names>S. V.</given-names></name></person-group><year>2013</year><article-title>On the occurrence of <italic><tp:taxon-name><tp:taxon-name-part taxon-name-part-type="genus">Kikiki</tp:taxon-name-part> <tp:taxon-name-part taxon-name-part-type="species">huna</tp:taxon-name-part></tp:taxon-name></italic> Huber (<tp:taxon-name><tp:taxon-name-part taxon-name-part-type="order">Hymenoptera</tp:taxon-name-part></tp:taxon-name>: <tp:taxon-name><tp:taxon-name-part taxon-name-part-type="family">Mymaridae</tp:taxon-name-part></tp:taxon-name>) in Argentina</article-title><source>Acta zoológica lilloana</source><volume>57</volume><issue>1</issue><fpage>130</fpage><lpage>131</lpage></element-citation></ref><ref id="B1188622"><element-citation xmlns:xlink="http://www.w3.org/1999/xlink" publication-type="article" xlink:type="simple"><person-group person-group-type="author"><name name-style="western"><surname>Manickavasagam</surname><given-names>S.</given-names></name><name name-style="western"><surname>Palanivel</surname><given-names>S.</given-names></name></person-group><year>2013</year><article-title>First report of two mymarid genera, <italic><tp:taxon-name><tp:taxon-name-part taxon-name-part-type="genus">Cleruchus</tp:taxon-name-part></tp:taxon-name></italic> Enock and <italic><tp:taxon-name><tp:taxon-name-part taxon-name-part-type="genus">Kikiki</tp:taxon-name-part></tp:taxon-name></italic> Huber and Beardsley (<tp:taxon-name><tp:taxon-name-part taxon-name-part-type="order">Hymenoptera</tp:taxon-name-part></tp:taxon-name>: <tp:taxon-name><tp:taxon-name-part taxon-name-part-type="family">Mymaridae</tp:taxon-name-part></tp:taxon-name>) from India</article-title><source>Journal of Biological Control</source><volume>27</volume><issue>2</issue><fpage>81</fpage><lpage>82</lpage></element-citation></ref></ref-list></tp:taxon-treatment>
